# Supplementary material for: Dietary Bacillus subtilis Improves Growth Performance, Digestive Enzyme Activity, Antioxidant and Inflammatory Responses, and Gut Microbiota in Juvenile GIFT (Oreochromis niloticus)
Source: Animals (Basel). 2026 Jun 23;16(13):1942. doi: 10.3390/ani16131942 (PMC13360612; doi:10.3390/ani16131942)
Supplement: Supplementary file 1 [file animals-16-01942-s001.zip]

Archive with 1 entries (1 files):
- code.pdf
